# Supplementary material for: An Eight-Parameter Summary of Clinical Findings Associated with Surgical Intervention in Infants with Necrotizing Enterocolitis Without Radiographic Pneumoperitoneum
Source: Children (Basel). 2026 Jun 2;13(6):776. doi: 10.3390/children13060776 (PMC13297530; doi:10.3390/children13060776)
Supplement: Supplementary file 1 [file children-13-00776-s001.zip]

Archive with 1 entries (1 files):
- children-4326197-supplementary.pdf
